# Supplementary material for: Prognostic Value of Combined Neutrophil-to-Lymphocyte Ratio and Imaging Tumor Capsule in Solitary Hepatocellular Carcinoma Patients after Narrow-Margin Hepatectomy
Source: J Clin Med. 2024 Jan 8;13(2):351. doi: 10.3390/jcm13020351 (PMC10816149; doi:10.3390/jcm13020351)
Supplement: Supplementary file 1 [file jcm-13-00351-s001.zip]

Archive with 1 entries (1 files):
- jcm-2756679-supplementary.pdf
